# Supplementary material for: Comparative Efficacy and Safety of Swallowed Topical Corticosteroids in Eosinophilic Esophagitis: A Network Meta-Analysis
Source: J Clin Med. 2025 Nov 4;14(21):7823. doi: 10.3390/jcm14217823 (PMC12610317; doi:10.3390/jcm14217823)
Supplement: Supplementary file 1 [file jcm-14-07823-s001.zip]

Archive with 3 entries (3 files):
- PRISMA_2020_checklist.pdf
- PRISMA_2020_abstract_checklist 2-completed.pdf
- jcm-3919639-supplementary-1.pdf
